# Supplementary material for: Beyond Lockdown: The Potential Side Effects of the SARS-CoV-2 Pandemic on Public Health
Source: Nutrients. 2021 May 11;13(5):1600. doi: 10.3390/nu13051600 (PMC8170902; doi:10.3390/nu13051600)
Supplement: Supplementary file 1 [file nutrients-13-01600-s001.zip]

Archive with 1 entries (1 files):
- nutrients-1166274-supplementary.pdf
